# Supplementary material for: New Application of the Commercially Available Dye Celestine Blue B as a Sensitive and Selective Fluorescent “Turn-On” Probe for Endogenous Detection of HOCl and Reactive Halogenated Species
Source: Antioxidants (Basel). 2022 Aug 30;11(9):1719. doi: 10.3390/antiox11091719 (PMC9495391; doi:10.3390/antiox11091719)
Supplement: Supplementary file 1 [file antioxidants-11-01719-s001.zip]

Archive with 11 entries (9 files):
- antioxidants-1833452-SM-final/
- antioxidants-1833452-SM-final/antioxidants-1833452-SI.pdf
- antioxidants-1833452-SM-final/Gif-animations/
- antioxidants-1833452-SM-final/Gif-animations/CB_PMA50.gif
- antioxidants-1833452-SM-final/Gif-animations/CB_PMA50_40x.gif
- antioxidants-1833452-SM-final/Gif-animations/CB_PMA50_low.gif
- antioxidants-1833452-SM-final/Gif-animations/CB_PMA_40x_comb.gif
- antioxidants-1833452-SM-final/Gif-animations/CB_PMA_combined.gif
- antioxidants-1833452-SM-final/Gif-animations/CB_PMA_low_comb.gif
- antioxidants-1833452-SM-final/VideoS1.avi
- antioxidants-1833452-SM-final/VideoS2.avi
